# Supplementary material for: Respiratory Syncytial Virus Elicits Glycolytic Metabolism in Pediatric Upper and Lower Airways
Source: Viruses. 2025 May 14;17(5):703. doi: 10.3390/v17050703 (PMC12115633; doi:10.3390/v17050703)
Supplement: Supplementary file 1 [file viruses-17-00703-s001.zip]

Archive with 1 entries (1 files):
- viruses-3521027-supplementary.pdf
